# Supplementary material for: IL6 and BCL3 Expression Are Potential Biomarkers in Esophageal Squamous Cell Carcinoma
Source: Front Oncol. 2021 Aug 4;11:722417. doi: 10.3389/fonc.2021.722417 (PMC8371528; doi:10.3389/fonc.2021.722417)
Supplement: Supplementary file 3 [file Table_2.xlsx]

## Sheet: Supplementary Table 1
Supplementary Table 2: Statistically significant correlations between IL6 expression and other genes in ESCC samples from TCGA database. The expression of these genes was evaluated in esophageal mucosa from individuals without esopgaheal disorders. non-tumor surrounding tissue and tumor samples from ESCC patients from INCA cohort.
		TCGA correlation with IL6 expression			NTST vs Healthy			ESCC vs NTST
Gene symbol	Cytoband	Spearman's Correlation Coefficient	p-value	q-value	Fold-change	p-value	FDR	Fold-change	p-value	FDR
C11ORF96	11p11.2	0.58	7.07E-10	7.14E-06	ND	ND	ND	ND	ND	ND
NR4A3	9q31.1	0.57	1.99E-09	1.34E-05	1.02	6.87E-01	8.51E-01	1.18	4.00E-04	1.70E-03
NFIL3	9q22.31	0.54	1.52E-08	7.66E-05	1.08	8.70E-01	9.43E-01	2.01	1.15E-05	8.01E-05
SLC2A3	12p13.31	0.53	3.50E-08	1.41E-04	1.17	5.48E-02	2.25E-01	3.70	8.59E-09	2.38E-07
NR4A1	12q13.13	0.52	5.94E-08	2.00E-04	-1.13	2.42E-01	5.10E-01	1.39	2.61E-05	2.00E-04
HLX	1q41	0.51	1.25E-07	3.60E-04	1.06	2.05E-01	4.65E-01	-1.00	8.80E-01	9.14E-01
BTG2	1q32.1	0.51	1.64E-07	4.14E-04	1.12	2.39E-01	5.06E-01	1.56	7.00E-04	2.70E-03
CEBPD	8q11.21	0.50	1.89E-07	4.24E-04	1.44	9.39E-05	6.70E-03	1.77	7.91E-08	1.36E-06
PCBP3	21q22.3	0.49	3.76E-07	7.32E-04	1.02	1.87E-01	4.43E-01	1.16	2.98E-02	6.07E-02
CH25H	10q23.31	0.49	3.99E-07	7.32E-04	1.16	5.09E-01	7.40E-01	-2.73	6.71E-06	5.12E-05
BCL3	19q13.32	0.48	7.18E-07	1.39E-03	1.68	2.97E-05	3.70E-03	-1.04	9.04E-01	9.31E-01
CCL2	17q12	0.48	9.56E-07	1.39E-03	1.13	3.12E-02	1.63E-01	4.72	2.94E-08	6.26E-07
PTGIR	19q13.32	0.48	9.81E-07	1.39E-03	1.14	4.25E-01	6.79E-01	1.02	9.79E-01	9.84E-01
HAS1	19q13.41	0.47	1.15E-06	1.46E-03	-1.03	4.00E-01	6.60E-01	-1.06	4.31E-01	5.34E-01
TNFAIP3	6q23.3	0.47	1.51E-06	1.79E-03	1.16	5.64E-01	7.78E-01	3.18	2.21E-08	4.95E-07
SNAI1	20q13.13	0.46	2.15E-06	2.32E-03	1.06	4.74E-01	7.17E-01	1.34	3.96E-06	3.31E-05
C1R	12p13.31	0.46	2.24E-06	2.32E-03	1.28	1.29E-01	3.61E-01	4.59	3.60E-10	2.24E-08
MEDAG	13q12.3	0.46	2.30E-06	2.32E-03	1.09	3.04E-02	1.60E-01	1.20	1.60E-03	5.00E-03
TOR1A	9q34.11	0.46	2.73E-06	2.62E-03	1.16	9.09E-02	3.00E-01	1.51	3.48E-05	2.00E-04
C1S	12p13.31	0.46	3.53E-06	3.24E-03	1.72	2.53E-02	1.45E-01	8.81	1.25E-11	2.08E-09
HHEX	10q23.33	0.45	4.12E-06	3.61E-03	1.02	7.03E-01	8.59E-01	1.11	1.51E-02	3.43E-02
TWIST2	2q37.3	0.44	7.12E-06	5.96E-03	ND	ND	ND	ND	ND	ND
CXCL2	4q13.3	0.44	7.38E-06	5.96E-03	-1.02	4.30E-01	6.83E-01	1.34	1.10E-03	3.60E-03
TSC22D1	13q14.11	0.44	8.63E-06	6.49E-03	1.07	6.36E-01	8.22E-01	1.19	1.90E-02	4.16E-02
CREB3	9p13.3	0.44	8.68E-06	6.49E-03	1.31	3.00E-04	1.33E-02	1.56	1.05E-06	1.10E-05
CHST1	11p11.2	0.43	1.15E-05	8.02E-03	1.07	2.47E-01	5.15E-01	3.48	2.24E-05	1.00E-04
ATF3	1q32.3	0.43	1.42E-05	9.55E-03	-1.43	1.10E-01	3.33E-01	1.30	2.17E-02	4.66E-02
NNMT	11q23.2	0.42	1.95E-05	1.16E-02	-1.13	1.12E-01	3.35E-01	2.56	1.32E-08	3.30E-07
SLC25A25	9q34.11	0.42	2.08E-05	1.16E-02	-1.07	3.38E-01	6.06E-01	1.04	8.38E-01	8.82E-01
SLC2A6	9q34.2	0.42	2.08E-05	1.16E-02	ND	ND	ND	ND	ND	ND
NR4A2	2q24.1	0.42	2.22E-05	1.16E-02	1.05	6.67E-01	8.40E-01	1.16	1.51E-01	2.32E-01
FOXF2	6p25.3	0.42	2.22E-05	1.16E-02	1.13	1.39E-02	1.04E-01	1.45	3.04E-09	1.10E-07
BABAM2-AS1	2p23.2	0.42	2.32E-05	1.16E-02	ND	ND	ND	ND	ND	ND
SCHIP1	3q25.32-q25.33	0.42	2.40E-05	1.16E-02	1.07	9.28E-01	9.69E-01	3.88	7.13E-12	1.33E-09
GPR183	13q32.3	0.42	2.40E-05	1.16E-02	-1.08	9.19E-01	9.65E-01	1.82	6.84E-06	5.21E-05
DLG4	17p13.1	0.42	2.51E-05	1.18E-02	1.10	1.01E-01	3.18E-01	-1.01	5.16E-01	6.14E-01
PNRC1	6q15	0.42	2.70E-05	1.23E-02	1.16	4.35E-02	1.97E-01	-1.01	8.38E-01	8.82E-01
TIMP4	3p25.2	0.42	2.75E-05	1.23E-02	-1.02	6.76E-01	8.44E-01	1.00	3.28E-01	4.30E-01
C5AR1	19q13.32	0.42	2.89E-05	1.25E-02	1.08	7.16E-02	2.62E-01	2.31	3.25E-08	6.78E-07
ABL1	9q34.12	0.41	2.91E-05	1.25E-02	1.22	7.20E-03	7.03E-02	1.46	3.65E-05	2.00E-04
XIRP1	3p22.2	0.41	3.64E-05	1.50E-02	1.02	4.70E-01	7.14E-01	-1.13	3.70E-03	1.04E-02
CCN1	1p22.3	0.41	3.80E-05	1.51E-02	ND	ND	ND	ND	ND	ND
PRDM16-DT	1p36.32	0.41	3.88E-05	1.51E-02	ND	ND	ND	ND	ND	ND
PDCD1LG2	9p24.1	0.41	4.05E-05	1.52E-02	1.13	2.82E-01	5.52E-01	3.18	2.51E-10	1.66E-08
ICAM1	19p13.2	0.41	4.51E-05	1.63E-02	1.14	2.90E-01	5.61E-01	3.28	4.25E-08	8.28E-07
LRRC32	11q13.5	0.40	4.85E-05	1.69E-02	1.38	4.80E-03	5.60E-02	1.76	3.65E-08	7.42E-07
CXCL3	4q13.3	0.40	5.20E-05	1.78E-02	1.14	3.81E-01	6.43E-01	-1.14	3.78E-01	4.81E-01
ROR2	9q22.31	0.40	5.46E-05	1.84E-02	1.09	3.24E-01	5.93E-01	1.81	9.42E-07	1.01E-05
RAB3IL1	11q12.2-q12.3	0.40	6.48E-05	2.08E-02	1.09	4.92E-01	7.29E-01	1.20	8.00E-04	2.70E-03
LIF	22q12.2	0.40	6.88E-05	2.14E-02	1.09	5.09E-01	7.40E-01	1.52	3.00E-04	1.30E-03
RHOB	2p24.1	0.40	6.95E-05	2.14E-02	1.14	3.98E-01	6.58E-01	1.44	1.07E-05	7.61E-05
OR51E2	11p15.4	0.40	7.03E-05	2.14E-02	1.02	7.08E-01	8.61E-01	1.05	6.54E-01	7.33E-01
ADAMTS4	1q23.3	0.40	7.09E-05	2.14E-02	1.08	2.83E-01	5.53E-01	1.22	7.00E-04	2.50E-03
SOD2	6q25.3	0.39	7.65E-05	2.22E-02	-1.06	6.68E-01	8.40E-01	1.92	1.18E-06	1.21E-05
RGS16	1q25.3	0.39	7.69E-05	2.22E-02	1.01	8.49E-01	9.34E-01	1.28	2.00E-04	9.00E-04
PDE4B	1p31.3	0.39	8.29E-05	2.33E-02	1.10	3.94E-01	6.54E-01	1.98	9.43E-08	1.57E-06
PTP4A3	8q24.3	0.39	8.50E-05	2.35E-02	1.07	3.02E-02	1.60E-01	2.22	3.80E-11	4.34E-09
FAM167B	1p35.2	0.39	8.66E-05	2.36E-02	1.18	1.07E-01	3.28E-01	1.00	9.68E-01	9.76E-01
PRDM16	1p36.32	0.39	8.93E-05	2.37E-02	1.01	9.67E-01	9.87E-01	-1.05	2.36E-01	3.30E-01
RASD1	17p11.2	0.39	9.33E-05	2.40E-02	1.34	8.00E-04	2.04E-02	1.10	5.32E-02	9.84E-02
IGFBP5	2q35	0.39	9.36E-05	2.40E-02	1.17	2.95E-01	5.65E-01	2.03	6.70E-03	1.74E-02
SYDE1	19p13.12	0.39	9.55E-05	2.40E-02	1.08	9.87E-02	3.13E-01	1.23	4.00E-03	1.11E-02
TPSAB1	16p13.3	0.39	9.68E-05	2.40E-02	ND	ND	ND	ND	ND	ND
CSF3	17q21.1	0.39	9.76E-05	2.40E-02	1.08	9.89E-01	9.96E-01	-1.31	1.11E-02	2.65E-02
RAPGEF1	9q34.13	0.39	1.01E-04	2.44E-02	-1.02	5.59E-01	7.75E-01	1.77	1.63E-08	3.92E-07
ALDH1B1	9p13.1	0.39	1.02E-04	2.44E-02	1.27	9.14E-02	3.01E-01	2.94	1.99E-09	8.18E-08
SLC2A14	12p13.31	0.39	1.03E-04	2.44E-02	1.12	8.46E-02	2.88E-01	1.34	3.00E-04	1.20E-03
BATF3	1q32.3	0.39	1.05E-04	2.46E-02	1.04	5.02E-01	7.35E-01	1.06	1.67E-01	2.52E-01
TIMP1	Xp11.3	0.39	1.08E-04	2.51E-02	2.29	4.55E-05	4.80E-03	3.91	4.99E-12	1.03E-09
IFITM1	11p15.5	0.39	1.13E-04	2.60E-02	2.37	1.50E-03	2.86E-02	4.35	1.67E-10	1.25E-08
FOXF1	16q24.1	0.39	1.15E-04	2.61E-02	1.05	3.26E-01	5.95E-01	1.09	9.40E-03	2.31E-02
NPR2	9p13.3	0.38	1.22E-04	2.66E-02	1.10	3.74E-02	1.82E-01	1.21	3.60E-03	1.04E-02
MSC	8q13.3	0.38	1.29E-04	2.66E-02	1.04	4.52E-01	7.00E-01	1.88	4.06E-05	2.00E-04
TPSB2	16p13.3	0.38	1.29E-04	2.66E-02	ND	ND	ND	ND	ND	ND
GEM	8q22.1	0.38	1.30E-04	2.66E-02	1.06	6.44E-01	8.27E-01	1.46	2.30E-03	7.00E-03
KLHL4	Xq21.31	0.38	1.30E-04	2.66E-02	-1.08	2.42E-01	5.09E-01	-1.01	9.32E-01	9.53E-01
HDC	15q21.2	0.38	1.34E-04	2.70E-02	1.12	2.09E-02	1.31E-01	-1.00	7.57E-01	8.18E-01
MIR4435-2HG	2q13	0.38	1.37E-04	2.73E-02	ND	ND	ND	ND	ND	ND
HRH2	5q35.2	0.38	1.41E-04	2.78E-02	1.01	1.00E+00	1.00E+00	1.33	5.30E-06	4.25E-05
PTGS2	1q31.1	0.38	1.42E-04	2.78E-02	1.00	6.83E-01	8.49E-01	7.90	2.50E-13	1.26E-10
RASA3	13q34	0.38	1.45E-04	2.79E-02	1.11	1.00E-02	8.62E-02	1.79	4.26E-09	1.41E-07
NFKBIE	6p21.1	0.38	1.50E-04	2.80E-02	1.21	7.80E-03	7.40E-02	1.32	5.91E-05	3.00E-04
C2CD4B	15q22.2	0.38	1.53E-04	2.80E-02	-1.00	5.46E-01	7.66E-01	-1.18	5.30E-03	1.41E-02
TCN2	22q12.2	0.38	1.53E-04	2.80E-02	1.09	1.72E-01	4.24E-01	3.06	2.37E-09	9.15E-08
TCIM	8p11.21	0.38	1.54E-04	2.80E-02	ND	ND	ND	ND	ND	ND
KCTD17	22q12.3	0.38	1.55E-04	2.80E-02	1.19	2.24E-02	1.36E-01	1.09	7.61E-01	8.21E-01
FBN2	5q23.3	0.38	1.57E-04	2.80E-02	-1.01	9.22E-01	9.66E-01	2.61	2.00E-04	1.00E-03
EPDR1	7p14.1	0.38	1.59E-04	2.80E-02	1.05	3.58E-01	6.24E-01	1.05	1.15E-01	1.86E-01
GPR162	12p13.31	0.38	1.61E-04	2.80E-02	1.09	3.57E-02	1.77E-01	-1.01	7.97E-01	8.49E-01
CFL2	14q13.1	0.38	1.62E-04	2.80E-02	-1.10	8.65E-01	9.42E-01	1.68	6.28E-02	1.13E-01
MAP1B	5q13.2	0.38	1.69E-04	2.80E-02	1.15	2.13E-02	1.31E-01	4.01	1.18E-06	1.20E-05
G0S2	1q32.2	0.38	1.69E-04	2.80E-02	-1.06	9.24E-01	9.67E-01	3.99	4.20E-09	1.40E-07
ARMCX3	Xq22.1	0.38	1.71E-04	2.80E-02	1.06	7.17E-01	8.66E-01	1.52	1.00E-04	6.00E-04
TSPAN11	12p11.21	0.37	1.90E-04	3.05E-02	-1.05	9.51E-01	9.79E-01	1.62	1.14E-05	7.96E-05
PIP4P2	8q21.3	0.37	1.94E-04	3.08E-02	ND	ND	ND	ND	ND	ND
MEIS3P1	17p12	0.37	1.99E-04	3.12E-02	ND	ND	ND	ND	ND	ND
TESK1	9p13.3	0.37	2.03E-04	3.15E-02	1.25	8.00E-04	2.09E-02	1.52	1.84E-06	1.75E-05
SPEG	2q35	0.37	2.06E-04	3.18E-02	1.05	1.88E-01	4.45E-01	1.13	1.21E-01	1.94E-01
CDC42EP2	11q13.1	0.37	2.11E-04	3.20E-02	1.06	5.18E-01	7.47E-01	1.24	2.00E-04	9.00E-04
ABCA1	9q31.1	0.37	2.12E-04	3.20E-02	1.20	6.58E-01	8.35E-01	1.84	4.41E-07	5.44E-06
B3GNT9	16q22.1	0.37	2.12E-04	3.20E-02	1.16	1.80E-03	3.17E-02	1.48	5.27E-05	3.00E-04
TCF4	18q21.2	0.37	2.18E-04	3.26E-02	1.06	6.50E-01	8.30E-01	2.35	3.29E-06	2.84E-05
SNAPC5	15q22.31	0.37	2.21E-04	3.29E-02	1.13	2.36E-01	5.03E-01	1.62	8.60E-03	2.15E-02
PMP22	17p12	0.37	2.24E-04	3.30E-02	1.55	1.70E-03	3.11E-02	6.91	6.63E-15	1.05E-11
RELB	19q13.32	0.37	2.31E-04	3.36E-02	1.04	2.56E-01	5.25E-01	1.41	4.17E-09	1.39E-07
GPR84	12q13.13	0.37	2.35E-04	3.36E-02	1.32	3.70E-03	4.80E-02	1.27	1.00E-03	3.30E-03
IFITM3	11p15.5	0.37	2.47E-04	3.39E-02	1.71	2.27E-02	1.37E-01	-1.15	3.67E-01	4.70E-01
ARID5A	2q11.2	0.37	2.50E-04	3.39E-02	-1.02	7.64E-01	8.91E-01	1.34	1.45E-09	6.64E-08
PARVB	22q13.31	0.37	2.50E-04	3.39E-02	1.19	3.90E-03	4.94E-02	2.56	5.13E-14	4.45E-11
TMEM176B	7q36.1	0.37	2.51E-04	3.39E-02	1.26	8.20E-03	7.60E-02	2.83	9.72E-13	3.14E-10
SIGLEC12	19q13.41	0.37	2.52E-04	3.39E-02	-1.01	6.67E-01	8.40E-01	1.10	1.41E-01	2.19E-01
DLC1	8p22	0.37	2.52E-04	3.39E-02	1.02	4.73E-01	7.16E-01	1.56	2.51E-07	3.45E-06
PALM2-AKAP2	9q31.3	0.37	2.54E-04	3.39E-02	-1.06	4.33E-01	6.85E-01	2.11	3.68E-08	7.46E-07
TRPC4	13q13.3	0.37	2.61E-04	3.44E-02	1.03	2.96E-01	5.67E-01	1.08	5.84E-02	1.06E-01
SIPA1	11q13.1	0.37	2.69E-04	3.50E-02	1.46	2.00E-04	9.00E-03	1.05	2.94E-01	3.94E-01
ZFAND5	9q21.13	0.36	2.84E-04	3.66E-02	-1.65	2.20E-03	3.57E-02	-1.43	1.30E-02	3.03E-02
PLVAP	19p13.11	0.36	2.87E-04	3.66E-02	1.16	1.31E-01	3.65E-01	2.44	6.63E-09	1.97E-07
SYT11	1q22	0.36	2.87E-04	3.66E-02	1.31	2.20E-03	3.57E-02	2.48	4.52E-11	4.93E-09
KCNE4	2q36.1	0.36	2.88E-04	3.66E-02	1.17	5.43E-01	7.63E-01	1.04	5.73E-01	6.63E-01
ACVRL1	12q13.13	0.36	2.90E-04	3.66E-02	1.15	3.20E-03	4.39E-02	1.56	8.40E-11	7.43E-09
CC2D2A	4p15.32	0.36	2.96E-04	3.71E-02	ND	ND	ND	ND	ND	ND
C1RL	12p13.31	0.36	3.10E-04	3.82E-02	1.10	3.00E-01	5.71E-01	2.10	6.29E-07	7.31E-06
RIPOR1	16q22.1	0.36	3.10E-04	3.82E-02	ND	ND	ND	ND	ND	ND
BAG2	6p12.1	0.36	3.35E-04	3.95E-02	-1.07	4.18E-01	6.75E-01	5.33	6.70E-11	6.42E-09
GNG11	7q21.3	0.36	3.35E-04	3.95E-02	1.10	3.21E-01	5.90E-01	2.33	2.52E-07	3.47E-06
COL4A5	Xq22.3	0.36	3.40E-04	3.97E-02	-1.20	1.73E-01	4.25E-01	1.76	1.94E-07	2.83E-06
LINC00473	6q27	0.36	3.42E-04	3.97E-02	1.00	8.48E-01	9.33E-01	1.42	2.00E-04	1.00E-03
DENND5A	11p15.4	0.36	3.51E-04	4.05E-02	1.24	1.31E-01	3.65E-01	2.83	7.24E-09	2.09E-07
ENG	9q34.11	0.36	3.56E-04	4.09E-02	1.23	3.30E-03	4.49E-02	2.47	8.02E-11	7.25E-09
GGT5	22q11.23	0.36	3.58E-04	4.09E-02	1.09	1.54E-01	4.00E-01	1.36	9.34E-08	1.56E-06
DENND1A	9q33.3	0.36	3.62E-04	4.11E-02	1.29	4.50E-03	5.41E-02	1.55	4.09E-06	3.40E-05
RAMP3	7p13	0.36	3.67E-04	4.12E-02	1.20	1.63E-02	1.14E-01	1.31	5.00E-04	2.00E-03
GPR4	19q13.32	0.36	3.73E-04	4.13E-02	1.09	2.23E-01	4.87E-01	1.19	7.10E-03	1.82E-02
NINJ1	9q22.31	0.36	3.86E-04	4.23E-02	1.86	5.00E-04	1.63E-02	2.00	1.20E-05	8.35E-05
FPR1	19q13.41	0.36	3.89E-04	4.23E-02	1.19	1.51E-02	1.09E-01	1.79	1.05E-08	2.73E-07
LIN7A	12q21.31	0.36	3.89E-04	4.23E-02	1.05	9.30E-01	9.70E-01	1.35	5.67E-05	3.00E-04
HCK	20q11.21	0.36	4.04E-04	4.35E-02	1.21	1.02E-02	8.70E-02	1.67	2.10E-09	8.46E-08
CD99L2	Xq28	0.36	4.05E-04	4.35E-02	1.07	1.69E-01	4.19E-01	1.65	9.43E-10	4.69E-08
CPA3	3q24	0.35	4.18E-04	4.42E-02	1.79	2.37E-02	1.40E-01	2.31	1.35E-02	3.13E-02
SDK1	7p22.2	0.35	4.23E-04	4.44E-02	1.12	4.19E-02	1.94E-01	1.98	1.57E-09	6.98E-08
ADAMTS1	21q21.3	0.35	4.27E-04	4.44E-02	1.03	6.03E-01	8.02E-01	1.99	5.67E-06	4.47E-05
CSF1	1p13.3	0.35	4.28E-04	4.44E-02	1.43	2.90E-03	4.17E-02	1.63	3.42E-06	2.93E-05
SAMSN1	21q11.2	0.35	4.29E-04	4.44E-02	1.05	3.29E-01	5.98E-01	1.99	3.72E-10	2.31E-08
RBMS3	3p24.1	0.35	4.31E-04	4.44E-02	1.15	2.04E-01	4.64E-01	2.23	8.89E-09	2.44E-07
PTPN9	15q24.2	0.35	4.33E-04	4.44E-02	1.08	7.99E-02	2.78E-01	1.82	2.06E-05	1.00E-04
EDN1	6p24.1	0.35	4.38E-04	4.46E-02	-1.22	3.98E-01	6.58E-01	2.70	6.59E-06	5.04E-05
DGKG	3q27.2-q27.3	0.35	4.44E-04	4.49E-02	1.01	8.87E-01	9.51E-01	-1.02	7.99E-01	8.51E-01
CCL8	17q12	0.35	4.47E-04	4.49E-02	1.13	1.79E-01	4.33E-01	1.75	1.00E-04	6.00E-04
AGT	1q42.2	0.35	4.47E-04	4.49E-02	1.05	6.00E-01	8.00E-01	1.23	2.50E-03	7.60E-03
IGFBP4	17q21.2	0.35	4.54E-04	4.51E-02	1.27	2.80E-03	4.09E-02	2.52	2.42E-10	1.62E-08
CHST2	3q24	0.35	4.55E-04	4.51E-02	1.09	2.15E-01	4.76E-01	1.43	1.13E-05	7.90E-05
STC1	8p21.2	0.35	4.55E-04	4.51E-02	-1.02	9.71E-01	9.89E-01	4.90	1.12E-11	1.91E-09
EFNA1	1q22	0.35	4.58E-04	4.51E-02	-1.04	6.12E-01	8.06E-01	1.96	2.28E-07	3.21E-06
ELMO1	7p14.2-p14.1	0.35	4.62E-04	4.53E-02	1.10	1.35E-01	3.72E-01	2.43	5.16E-08	9.69E-07
C4A	6p21.33	0.35	4.64E-04	4.53E-02	1.04	4.61E-01	7.06E-01	1.44	9.30E-06	6.74E-05
PRSS23	11q14.2	0.35	4.77E-04	4.63E-02	1.21	4.48E-02	2.01E-01	2.95	8.42E-10	4.27E-08
FAM219A	9p13.3	0.35	4.85E-04	4.68E-02	1.23	5.32E-05	5.20E-03	1.18	7.00E-04	2.50E-03
MEF2D	1q22	0.35	4.90E-04	4.71E-02	1.25	6.93E-02	2.56E-01	1.04	6.36E-01	7.17E-01
ZEB1	10p11.22	0.35	5.17E-04	4.90E-02	1.11	2.90E-01	5.60E-01	3.37	2.67E-08	5.82E-07
FBLN5	14q32.12	0.35	5.24E-04	4.94E-02	1.19	4.00E-04	1.45E-02	2.50	1.92E-08	4.45E-07
OIT3	10q22.1	0.35	5.32E-04	4.97E-02	1.04	4.30E-01	6.83E-01	-1.03	2.58E-01	3.55E-01
YTHDF2	1p35.3	-0.35	5.32E-04	4.97E-02	1.11	6.51E-02	2.47E-01	-1.01	9.09E-01	9.35E-01
H2AFY	5q31.1	-0.35	5.14E-04	4.89E-02	-1.03	6.73E-01	8.43E-01	-1.19	2.20E-03	6.80E-03
BZW1	2q33.1	-0.35	4.92E-04	4.71E-02	-1.04	8.73E-01	9.45E-01	1.05	7.29E-01	7.94E-01
ZNF860	3p23-p22.3	-0.35	4.18E-04	4.42E-02	ND	ND	ND	ND	ND	ND
CYB561D1	1p13.3	-0.36	4.14E-04	4.42E-02	-1.01	7.38E-01	8.78E-01	1.03	8.85E-01	9.17E-01
GALE	1p36.11	-0.36	3.76E-04	4.15E-02	1.25	9.88E-02	3.14E-01	-1.64	1.90E-05	1.00E-04
AFDN-DT	6q27	-0.36	3.69E-04	4.12E-02	ND	ND	ND	ND	ND	ND
XKRX	Xq22.1	-0.36	3.67E-04	4.12E-02	1.44	9.13E-02	3.01E-01	-1.76	2.00E-04	1.00E-03
CDS1	4q21.23	-0.36	3.42E-04	3.97E-02	-1.13	2.10E-01	4.72E-01	-1.72	1.32E-06	1.32E-05
OCLN	5q13.2	-0.36	3.27E-04	3.91E-02	ND	ND	ND	ND	ND	ND
CRYBG1	6q21	-0.36	3.22E-04	3.87E-02	ND	ND	ND	ND	ND	ND
KIF13B	8p12	-0.36	3.22E-04	3.87E-02	-1.15	5.97E-01	7.98E-01	-1.26	1.61E-02	3.63E-02
PDCL2	4q12	-0.36	3.21E-04	3.87E-02	-1.10	2.78E-01	5.47E-01	-1.12	6.00E-03	1.57E-02
CTNNBIP1	1p36.22	-0.36	3.18E-04	3.87E-02	1.29	1.19E-02	9.55E-02	-2.11	2.85E-08	6.14E-07
BARX2	11q24.3	-0.36	2.99E-04	3.73E-02	1.13	1.58E-02	1.12E-01	-4.23	1.22E-09	5.70E-08
TCAIM	3p21.31	-0.37	2.66E-04	3.49E-02	1.05	3.37E-01	6.05E-01	-1.28	9.00E-04	3.10E-03
KDF1	1p36.11	-0.37	2.57E-04	3.42E-02	1.07	1.38E-01	3.77E-01	-1.04	2.10E-01	3.02E-01
RDH13	19q13.42	-0.37	2.52E-04	3.39E-02	-1.11	8.90E-02	2.97E-01	-1.63	1.09E-08	2.83E-07
SCNN1G	16p12.2	-0.37	2.44E-04	3.39E-02	1.23	1.24E-01	3.55E-01	-1.95	2.05E-05	1.00E-04
MYO5B	18q21.1	-0.37	2.36E-04	3.36E-02	-1.02	7.86E-01	9.02E-01	-2.84	4.71E-07	5.74E-06
IL17RE	3p25.3	-0.37	2.35E-04	3.36E-02	1.07	7.90E-02	2.77E-01	-1.19	4.16E-05	2.00E-04
DOP1B	21q22.12	-0.37	2.34E-04	3.36E-02	ND	ND	ND	ND	ND	ND
PDCD6IP	3p22.3	-0.37	1.98E-04	3.12E-02	1.01	8.82E-01	9.48E-01	-1.72	3.60E-08	7.32E-07
ZNF185	Xq28	-0.37	1.83E-04	2.96E-02	1.03	5.95E-01	7.98E-01	-2.90	1.02E-07	1.68E-06
PHACTR4	1p35.3	-0.38	1.74E-04	2.84E-02	ND	ND	ND	ND	ND	ND
MAPK13	6p21.31	-0.38	1.69E-04	2.80E-02	1.22	3.90E-01	6.52E-01	-1.67	8.67E-05	4.00E-04
S100A14	1q21.3	-0.38	1.66E-04	2.80E-02	-1.12	4.06E-02	1.90E-01	-2.54	5.05E-07	6.06E-06
MAL2	8q24.12	-0.38	1.65E-04	2.80E-02	-1.01	5.02E-01	7.35E-01	-1.24	5.29E-05	3.00E-04
PRR15L	17q21.32	-0.38	1.62E-04	2.80E-02	-1.18	2.76E-01	5.46E-01	-1.77	4.00E-04	1.70E-03
MVK	12q24.11	-0.38	1.62E-04	2.80E-02	1.28	2.60E-03	3.88E-02	-1.83	1.14E-09	5.43E-08
CD24	6q21	-0.38	1.58E-04	2.80E-02	-1.13	1.16E-01	3.42E-01	-1.65	2.00E-04	9.00E-04
AFDN	6q27	-0.38	1.45E-04	2.79E-02	ND	ND	ND	ND	ND	ND
CRYBG2	1p36.11	-0.38	1.30E-04	2.66E-02	ND	ND	ND	ND	ND	ND
GGT6	17p13.2	-0.38	1.28E-04	2.66E-02	1.32	6.00E-04	1.69E-02	-2.35	1.04E-07	1.70E-06
P2RY2	11q13.4	-0.38	1.23E-04	2.66E-02	1.38	1.12E-05	2.40E-03	-1.63	3.20E-03	9.30E-03
GPR78	4p16.1	-0.38	1.21E-04	2.66E-02	-1.10	7.73E-02	2.73E-01	-1.51	1.59E-06	1.55E-05
GRAMD2B	5q23.2	-0.39	1.16E-04	2.61E-02	ND	ND	ND	ND	ND	ND
KRTAP5-2	11p15.5	-0.39	9.53E-05	2.40E-02	-1.05	9.90E-01	9.96E-01	-1.17	1.88E-02	4.13E-02
TTC9	14q24.2	-0.39	8.87E-05	2.37E-02	ND	ND	ND	ND	ND	ND
MACO1	1p36.11	-0.39	8.12E-05	2.31E-02	ND	ND	ND	ND	ND	ND
LINC00964	8q24.13	-0.39	7.46E-05	2.22E-02	ND	ND	ND	ND	ND	ND
EPN3	17q21.33	-0.40	6.42E-05	2.08E-02	1.18	2.00E-03	3.40E-02	-1.45	2.26E-07	3.19E-06
GRPEL2	5q32	-0.40	5.62E-05	1.86E-02	1.41	2.89E-01	5.60E-01	-2.89	9.10E-07	9.83E-06
RASAL1	12q24.13	-0.41	4.64E-05	1.64E-02	1.18	6.32E-02	2.43E-01	-1.64	1.56E-05	1.00E-04
SERAC1	6q25.3	-0.41	4.49E-05	1.63E-02	1.13	2.70E-01	5.39E-01	-1.94	9.29E-07	9.99E-06
ERBB3	12q13.2	-0.41	4.00E-05	1.52E-02	-1.08	6.30E-01	8.18E-01	-1.78	1.81E-06	1.73E-05
KPNA7	7q22.1	-0.41	3.72E-05	1.50E-02	ND	ND	ND	ND	ND	ND
AQP3	9p13.3	-0.41	3.68E-05	1.50E-02	1.42	1.00E-04	7.90E-03	-1.49	8.00E-04	2.90E-03
MYO6	6q14.1	-0.42	2.40E-05	1.16E-02	-1.48	9.40E-03	8.31E-02	-2.17	5.73E-07	6.74E-06
PAQR7	1p36.11	-0.42	1.86E-05	1.14E-02	-1.03	2.88E-01	5.58E-01	-1.73	1.20E-06	1.22E-05
MEAK7	16q24.1	-0.42	1.82E-05	1.14E-02	ND	ND	ND	ND	ND	ND
HOOK1	1p32.1	-0.43	1.53E-05	9.98E-03	-1.36	9.40E-03	8.35E-02	-1.78	1.00E-04	6.00E-04
ESRP1	8q22.1	-0.44	9.62E-06	6.94E-03	1.17	6.91E-02	2.56E-01	-1.44	4.36E-06	3.60E-05
LLGL2	17q25.1	-0.48	7.18E+08	1.21E-03	-1.09	2.79E-01	5.49E-01	-1.70	1.74E-07	2.59E-06
Lengend: Healthy. esophageal mucosa from individuals without esopgaheal disorders; NTST. non-tumor surrounding tissue from ESCC patients; ESCC. esophageal squamous cell carcinoma; FDR. false discovery rate; NA. mRNA not detected. FDR p-values in bold < 0.05.
